# Supplementary material for: Altered Hemispheric Asymmetry of Functional Hierarchy in Schizophrenia
Source: Brain Sci. 2025 Mar 16;15(3):313. doi: 10.3390/brainsci15030313 (PMC11940334; doi:10.3390/brainsci15030313)
Supplement: Supplementary file 1 [file brainsci-15-00313-s001.zip]

Archive with 2 entries (2 files):
- Supplementary material.pdf
- Supplementary table.xlsx
