# Supplementary material for: Altered Hemispheric Asymmetry of Functional Hierarchy in Schizophrenia
Source: Brain Sci. 2025 Mar 16;15(3):313. doi: 10.3390/brainsci15030313 (PMC11940334; doi:10.3390/brainsci15030313)
Supplement: Supplementary file 1 [file brainsci-15-00313-s001.zip › Supplementary table.xlsx]

## Sheet: Table S1
Table S1: Demographic Characteristics of Participants per site
	HC			SZ
Site	N	Age (y)	Sex (F/M)	N	Age (y)	Sex (F/M)	PANSS positive scores	PANSS negative scores	PANSS general psychopathology scores	medication (Chlorpromazine equivalent dose)
COBRE	56	36.23 ± 11.37	15/41	35	33.66 ± 11.73	6/29	14.49 ± 5.09 (N = 35)	15.2 ± 5.76 (N = 35)	29.91 ± 9.93 (N = 34)	401 ± 326 (N = 34)
BrainGluSchi	33	31.61 ± 11.48	17/16	22	33.32 ± 13.40	1/21	17.55 ± 6.52 (N = 22)	18.15 ± 4.26 (N = 20)	30.91 ± 10.83 (N = 22)	332 ± 371 (N = 17)
UCLA-CNP	42	34.67 ± 8.74	7/35	39	35.56 ± 8.92	9/30	NA	NA	NA	597 ± 739 (N = 30)
SWA	16	40.81 ± 8.67	3/13	14	42.86 ± 7.64	3/11	15 ± 4.39 (N = 6)	17.67 ± 2.42 (N = 6)	33.17 ± 3.87 (N = 6)	NA
UTO	25	36.36 ± 9.22	9/16	22	28.55 ± 9.56	6/16	14.52 ± 4.08 (N = 21)	19.62 ± 6.47 (N = 21)	33.05 ± 7.17 (N = 21)	NA
KUT	43	41.84 ± 12.45	21/22	31	43 ± 10.15	18/13	12.8 ± 5.55 (N = 30)	15 ± 5.64 (N = 31)	27.06 ± 7.92 (N = 31)	493 ± 335 (N = 30)
KTT	43	33.86 ± 7.94	13/30	38	38.03 ± 10.04	19/19	14.54 ± 4.84 (N = 37)	15.38 ± 5.97 (N = 37)	29.97 ± 9.60 (N = 37)	613 ± 519 (N = 38)
ds005073/ds003404	12	33.5 ± 9.55	6/6	8	40.63 ± 5.88	3/5	NA	NA	NA	323 ± 256 (N = 8)
Note: N denotes the number of participants, Age: Mean ± SD, F: female, M: male, HC: healthy controls, SZ: schizophrenia, NA: missing information.

## Sheet: Table S2
Table S2. Network-level between-group differences in hemispheric gradient asymmetry
	Intra-hemispheric G1		Intra-hemispheric G2		Intra-hemispheric G3		Inter-hemispheric G1		Inter-hemispheric G2		Inter-hemispheric G3
	Student's t	Corrected p-value	Student's t	Corrected p-value	Student's t	Corrected p-value	Student's t	Corrected p-value	Student's t	Corrected p-value	Student's t	Corrected p-value
Visual	-0.507891	0.843655	-0.00293052	0.997663	0.412187	0.843655	-1.27994	0.688877	-1.02244	0.699303	2.9878	0.0310347
Somatomotor	0.261478	0.854902	-1.05546	0.699303	1.13026	0.699303	0.294078	0.849756	0.704063	0.833447	0.425832	0.843655
Dorsal attention	-3.44236	0.0131828	0.887562	0.745179	-1.74176	0.353589	-2.54707	0.0670691	-1.20287	0.688877	-2.68247	0.0529433
ventral attention	3.0035	0.0310347	-1.73052	0.353589	0.342088	0.846134	3.75746	0.00810734	-0.40868	0.843655	0.418959	0.843655
Limbic	0.558898	0.843655	-0.324896	0.846134	-1.02823	0.699303	0.681166	0.833447	-0.0522037	0.981764	0.159926	0.916658
Control	-0.513947	0.843655	2.78769	0.0463835	-0.373746	0.846134	-2.22873	0.138074	0.614888	0.843655	-1.35735	0.669382
Default mode	0.550735	0.843655	0.828023	0.745179	1.21943	0.688877	0.858347	0.745179	1.00304	0.699303	0.909442	0.745179
Note: A positive Student’s t indicates a higher asymmetry index in the SZ group compared to the HC group.

## Sheet: Table S3
Table S3. Region-level between-group differences in hemispheric gradient asymmetry
	Intra-hemispheric G1		Intra-hemispheric G2		Intra-hemispheric G3		Inter-hemispheric G1		Inter-hemispheric G2		Inter-hemispheric G3
	Student's t	Corrected p-value	Student's t	Corrected p-value	Student's t	Corrected p-value	Student's t	Corrected p-value	Student's t	Corrected p-value	Student's t	Corrected p-value
Default_FPole_1	-1.47243	0.574761	-0.335415	0.910445	-0.919497	0.829049	0.32661	0.943395	0.297364	0.968546	0.577174	0.905794
Default_FPole_2	-1.83701	0.444725	-0.413885	0.882007	-0.360995	0.909195	-2.19669	0.385206	0.944896	0.852329	1.04582	0.799628
Default_IPL_1	0.0629744	0.987505	0.807425	0.808279	-1.20692	0.808714	-0.893784	0.825787	1.08744	0.809805	-1.64534	0.609471
Default_IPL_2	-0.0339166	0.987505	1.38476	0.709696	2.10942	0.644225	0.991727	0.825222	0.0300627	0.997473	0.849786	0.860295
Default_IPL_3	1.03984	0.755849	0.0633162	0.97936	-0.860589	0.829049	1.44027	0.61409	-1.31053	0.706119	-1.73378	0.576606
Default_IPL_4	1.47256	0.574761	1.63956	0.484573	0.929797	0.829049	2.21622	0.385206	1.04819	0.809805	-0.537517	0.905794
Default_IPL_5	0.405032	0.933931	1.14966	0.734454	-0.0308293	0.984707	-0.0151763	0.992862	0.629123	0.929073	-0.206569	0.945125
Default_IPL_6	0.21979	0.987505	0.590218	0.878494	1.22976	0.808714	0.556024	0.898092	0.656136	0.929073	-0.535975	0.905794
Default_PCC_1	0.238843	0.987505	0.467607	0.878494	0.305784	0.922971	-1.30148	0.636608	1.6904	0.661113	0.225624	0.945085
Default_PCC_2	0.922486	0.820102	0.737837	0.830592	-0.486069	0.865024	0.532058	0.898092	1.20523	0.808895	-1.19401	0.745231
Default_PCC_3	-0.254167	0.987505	1.08712	0.740097	-0.647575	0.829049	-0.198949	0.974949	0.638435	0.929073	0.611349	0.905794
Default_PCC_4	0.616985	0.876377	0.348321	0.909693	0.289603	0.922971	0.427527	0.910462	1.19936	0.808895	1.2111	0.745231
Default_PFCd_1	0.625265	0.876377	0.752609	0.824747	1.85415	0.714881	0.783387	0.852886	1.03958	0.809805	2.23692	0.468285
Default_PFCd_10	-1.26671	0.675017	0.890325	0.799888	0.071322	0.984707	-1.36538	0.636608	0.857173	0.876799	-0.0143098	0.999094
Default_PFCd_2	-0.688664	0.876377	1.65476	0.481152	-0.499013	0.865024	-0.335504	0.943395	0.805624	0.876799	0.0308707	0.999094
Default_PFCd_3	0.179647	0.987505	-0.399894	0.889567	-1.52534	0.808714	0.73881	0.860539	-1.65448	0.661113	0.255864	0.945085
Default_PFCd_4	-0.460249	0.915671	1.72509	0.466739	0.341404	0.916188	-0.476898	0.898801	0.216276	0.968872	0.671669	0.905794
Default_PFCd_5	0.0971234	0.987505	-1.34744	0.7106	-2.12821	0.644225	1.10449	0.740416	-1.39609	0.699803	-2.24222	0.468285
Default_PFCd_6	-0.0720644	0.987505	0.257098	0.92159	-0.686125	0.829049	-0.710538	0.876715	1.5311	0.695789	0.432737	0.930633
Default_PFCd_7	-0.158972	0.987505	1.21647	0.7106	-0.534375	0.862079	-0.626437	0.887565	1.97818	0.661113	0.483539	0.908225
Default_PFCd_8	0.0587848	0.987505	1.11546	0.740097	1.32248	0.808714	0.625536	0.887565	1.13168	0.808895	1.42181	0.694516
Default_PFCd_9	1.50237	0.574761	-1.7702	0.466739	0.870383	0.829049	1.52719	0.604179	-1.67929	0.661113	1.89685	0.524499
Default_PFCl_1	-0.0870084	0.987505	0.831104	0.808279	-0.51872	0.862079	0.0256008	0.992862	0.0478649	0.997473	-0.989658	0.799628
Default_PFCl_2	-0.641118	0.876377	2.61011	0.266796	-0.0638647	0.984707	-0.566899	0.898092	1.3704	0.699803	-0.766978	0.903123
Default_PFCm_1	1.85884	0.439101	1.77659	0.466739	-1.03953	0.829049	1.25425	0.657406	2.86023	0.294685	-0.456013	0.919986
Default_PFCm_2	0.664932	0.876377	-0.0455555	0.981736	-0.241419	0.935647	1.59982	0.565663	-0.0183719	0.997473	0.434475	0.930633
Default_PFCm_3	0.716489	0.876377	-1.09408	0.740097	-0.51874	0.862079	1.69891	0.562455	-1.72453	0.661113	1.47578	0.669848
Default_PFCm_4	-0.811198	0.876377	-0.502839	0.878494	1.34873	0.808714	-0.837599	0.825787	-0.0888998	0.983279	1.19333	0.745231
Default_PFCm_5	2.00436	0.383727	0.482033	0.878494	1.20066	0.808714	0.567127	0.898092	1.75145	0.661113	2.33343	0.468285
Default_PFCv_1	2.8955	0.132011	-0.976912	0.781197	-0.115546	0.984707	2.01662	0.385206	0.875259	0.876799	-0.266756	0.945085
Default_PFCv_2	-0.784312	0.876377	0.750026	0.824747	2.98214	0.601964	-0.677802	0.88182	-0.413664	0.968546	2.25223	0.468285
Default_PFCv_3	-0.232566	0.987505	0.933015	0.79838	2.19721	0.644225	1.00165	0.823438	-0.278315	0.968546	1.81341	0.525175
Default_PFCv_4	2.02499	0.383727	-1.85113	0.431818	-0.279594	0.922971	1.6168	0.565663	-1.6473	0.661113	0.0238841	0.999094
Default_PFCv_5	2.64118	0.189659	0.130709	0.957646	1.2512	0.808714	1.85868	0.471794	0.0693092	0.994498	0.669658	0.905794
Default_RSC	-3.01909	0.124498	1.19115	0.7106	-0.716825	0.829049	-2.27795	0.385206	1.4405	0.695789	-0.164466	0.958309
Default_ST	-0.0690136	0.987505	-0.799595	0.808279	0.919101	0.829049	0.518543	0.898092	-0.508723	0.968546	-0.265642	0.945085
Default_Temp_1	-1.52824	0.574761	-0.274895	0.92159	1.01066	0.829049	-1.37967	0.636608	-0.27764	0.968546	0.125387	0.968032
Default_Temp_2	0.675973	0.876377	0.993467	0.781197	0.770694	0.829049	1.3261	0.636608	1.64336	0.661113	0.911866	0.842565
Default_Temp_3	-0.46664	0.915671	-1.08938	0.740097	-0.443656	0.870853	0.319244	0.943395	0.473759	0.968546	-0.506461	0.905794
Default_Temp_4	1.45416	0.574761	0.124258	0.957646	0.839263	0.829049	2.05279	0.385206	0.210446	0.968872	-0.289635	0.945085
Default_Temp_5	0.478765	0.913	-1.33391	0.7106	-0.611082	0.829049	1.28873	0.639104	-0.267623	0.968546	-0.584663	0.905794
Default_Temp_6	-0.973941	0.787102	-0.319219	0.916974	-0.761815	0.829049	0.0636096	0.98719	-0.359532	0.968546	-0.890642	0.849924
Default_Temp_7	-0.522553	0.911408	-0.190553	0.938074	-1.25267	0.808714	0.465809	0.900325	-1.45901	0.695789	-1.03241	0.799628
Default_Temp_8	0.82025	0.876377	1.04386	0.761744	-0.294383	0.922971	-0.111205	0.98719	-0.185594	0.968872	-1.34154	0.714414
Default_Temp_9	-1.62241	0.554638	-0.447154	0.878494	0.880944	0.829049	-2.0813	0.385206	-1.3245	0.706119	1.09604	0.799628
Default_pCun_1	1.02451	0.755849	0.365851	0.899485	-0.673508	0.829049	0.0820449	0.98719	0.630122	0.929073	-1.37048	0.71327
Default_pCun_2	-0.245788	0.987505	1.01675	0.781197	-0.0384299	0.984707	-0.661737	0.883557	1.84873	0.661113	-0.503225	0.905794
Default_pCun_3	0.498238	0.912509	2.06124	0.407046	1.6982	0.808714	-0.171322	0.98719	0.8296	0.876799	0.834644	0.860295
Cont_Cingm	0.590451	0.881221	1.69051	0.468576	-1.3563	0.808714	-0.237449	0.967156	0.325522	0.968546	-0.740478	0.903123
Cont_FPole_1	-0.131592	0.987505	-0.293593	0.916974	1.64193	0.808714	-0.845501	0.825787	1.14277	0.808895	2.64918	0.4232
Cont_FrMed	1.13698	0.71145	2.05137	0.407046	-0.472334	0.866539	0.689182	0.878078	1.76962	0.661113	0.637277	0.905794
Cont_IPL_1	-0.303151	0.987505	1.71954	0.466739	-0.392424	0.902292	0.312412	0.943395	0.69491	0.927701	-1.29902	0.714414
Cont_IPS_1	-1.37299	0.615606	0.904815	0.799888	0.764034	0.829049	-2.52925	0.335819	-0.584558	0.949571	0.373659	0.945085
Cont_IPS_2	-0.556911	0.899965	1.13213	0.737581	1.03175	0.829049	-1.76118	0.511095	0.543175	0.962728	0.262265	0.945085
Cont_IPS_3	-1.04889	0.755849	0.863436	0.808279	0.524108	0.862079	-1.21679	0.669519	0.0259363	0.997473	-0.850328	0.860295
Cont_Ins	2.68045	0.189659	-1.29062	0.7106	-0.753942	0.829049	0.365263	0.943395	1.5905	0.661113	-1.33596	0.714414
Cont_OFC	-0.197277	0.987505	-0.056615	0.97936	-1.1046	0.829049	0.756975	0.856078	0.44711	0.968546	-1.40161	0.694516
Cont_PCC	-1.24534	0.675202	1.71333	0.466739	0.621973	0.829049	-1.56409	0.592321	-0.155403	0.968872	-0.649038	0.905794
Cont_PFCd_1	0.401582	0.933931	3.41973	0.0453977	-1.11502	0.829049	1.45411	0.61409	1.75951	0.661113	-0.85622	0.860295
Cont_PFCl_1	-0.0750702	0.987505	1.19037	0.7106	0.0415532	0.984707	-0.428744	0.910462	1.36606	0.699803	0.517691	0.905794
Cont_PFCl_2	-0.475661	0.913	0.621732	0.878494	-0.544941	0.862079	-1.10648	0.740416	-0.104706	0.980378	-1.31436	0.714414
Cont_PFCl_3	-1.03261	0.755849	-0.955185	0.79063	0.909328	0.829049	-1.61666	0.565663	-2.88343	0.294685	-0.423892	0.933106
Cont_PFCl_4	-0.191747	0.987505	0.587911	0.878494	0.62965	0.829049	-0.602732	0.889391	-0.034481	0.997473	0.00113573	0.999094
Cont_PFCl_5	-1.91089	0.412255	0.216756	0.929969	-0.889452	0.829049	-2.16531	0.385206	-0.395076	0.968546	-1.01651	0.799628
Cont_PFCl_6	0.21608	0.987505	0.290966	0.916974	-1.72347	0.808714	-0.306402	0.943395	1.60926	0.661113	-0.986711	0.799628
Cont_PFCl_7	-0.995248	0.776221	0.598038	0.878494	-0.0461656	0.984707	-1.48216	0.604179	-1.07687	0.809805	0.093378	0.984726
Cont_PFCl_8	0.638877	0.876377	2.26771	0.340908	-0.638258	0.829049	0.51748	0.898092	-0.237715	0.968872	-2.03513	0.507266
Cont_PFCl_9	1.82301	0.444725	0.238889	0.927194	-1.21496	0.808714	0.805945	0.849856	0.759312	0.923801	-1.29048	0.714414
Cont_PFCv_1	-0.525403	0.911408	0.89444	0.799888	0.0661147	0.984707	-0.837186	0.825787	0.314038	0.968546	0.273197	0.945085
Cont_pCun_1	-0.76064	0.876377	1.23128	0.7106	-0.0109878	0.991238	-0.642306	0.887565	0.692588	0.927701	-0.295202	0.945085
Cont_pCun_2	0.611695	0.876377	1.49217	0.63404	0.84436	0.829049	-0.484127	0.898092	-1.31399	0.706119	-0.696346	0.905794
Limbic_FPole	0.530629	0.911408	0.610406	0.878494	-2.33172	0.644225	1.75902	0.511095	0.179543	0.968872	-1.97833	0.507266
Limbic_Ins	0.658777	0.876377	-0.616592	0.878494	-0.740514	0.829049	0.973243	0.825787	-0.343756	0.968546	-0.330609	0.945085
Limbic_OFC_1	3.48523	0.0537414	-1.05821	0.754539	-1.09195	0.829049	3.16957	0.16254	-1.33878	0.706119	-1.02526	0.799628
Limbic_OFC_2	1.47131	0.574761	0.503043	0.878494	-1.24478	0.808714	0.864593	0.825787	0.129475	0.96977	-0.00656557	0.999094
Limbic_OFC_3	2.35775	0.313191	-1.9168	0.412524	-0.871212	0.829049	1.31228	0.636608	-1.51245	0.695789	0.632708	0.905794
Limbic_OFC_4	-1.40935	0.601463	1.23099	0.7106	1.68235	0.808714	-1.51737	0.604179	1.45559	0.695789	2.02462	0.507266
Limbic_OFC_5	0.0222953	0.987505	1.45087	0.655462	0.785526	0.829049	0.355007	0.943395	0.826842	0.876799	0.620154	0.905794
Limbic_PFCm	0.786524	0.876377	0.123264	0.957646	-2.13554	0.644225	1.40816	0.636608	-0.637079	0.929073	-1.28324	0.714414
Limbic_PHC	-2.10225	0.379565	-1.23384	0.7106	-0.380442	0.902292	-2.68585	0.335819	-0.475912	0.968546	0.241533	0.945085
Limbic_TempPole_1	-0.706722	0.876377	0.47749	0.878494	0.0782908	0.984707	-1.32464	0.636608	1.78639	0.661113	1.40866	0.694516
Limbic_TempPole_2	-0.0715731	0.987505	-0.0125262	0.990011	0.0462281	0.984707	0.941669	0.825787	0.670188	0.929073	-0.293843	0.945085
Limbic_TempPole_3	-0.423963	0.9266	-0.314406	0.916974	-1.39484	0.808714	-0.140201	0.98719	-1.16188	0.808895	0.182257	0.95582
Limbic_Temp_1	-0.922914	0.820102	-0.367934	0.899485	0.654665	0.829049	-0.927976	0.825787	-0.107664	0.980378	0.211653	0.945125
Limbic_Temp_2	-0.866081	0.859742	-0.377242	0.899485	0.45706	0.867228	-0.517251	0.898092	-0.230934	0.968872	0.720196	0.905794
SalVentAttn_FrMed_1	1.05146	0.755849	-0.542213	0.878494	1.71182	0.808714	1.98391	0.398684	-0.0436252	0.997473	2.51407	0.4232
SalVentAttn_FrMed_2	2.04879	0.383727	-1.27786	0.7106	1.45012	0.808714	3.88963	0.0229494	-1.94134	0.661113	1.6515	0.609471
SalVentAttn_FrMed_3	0.160824	0.987505	-0.511101	0.878494	1.45473	0.808714	0.219347	0.972544	0.301292	0.968546	1.98726	0.507266
SalVentAttn_FrMed_4	1.90247	0.412255	-0.194829	0.938074	1.33311	0.808714	1.37847	0.636608	0.854116	0.876799	1.92581	0.521201
SalVentAttn_FrOper_1	1.9028	0.412255	-0.804207	0.808279	0.0542773	0.984707	2.34033	0.385206	-0.9556	0.852329	-0.795798	0.882164
SalVentAttn_FrOper_2	2.97167	0.124498	-2.18374	0.34672	1.98163	0.661607	2.48007	0.33705	-0.828146	0.876799	2.15163	0.475377
SalVentAttn_IPL_1	0.10713	0.987505	0.0352205	0.981736	-0.837624	0.829049	0.250873	0.962185	0.276783	0.968546	-1.56499	0.64868
SalVentAttn_IPL_2	0.912602	0.822536	-0.656822	0.878494	0.669791	0.829049	0.541286	0.898092	-1.45679	0.695789	0.519079	0.905794
SalVentAttn_IPL_3	1.30977	0.636361	0.119443	0.957646	-0.0363593	0.984707	1.60351	0.565663	-0.900273	0.876799	0.802761	0.882164
SalVentAttn_IPL_4	1.48456	0.574761	-3.0162	0.134857	0.283936	0.922971	0.975294	0.825787	-1.17859	0.808895	-0.650207	0.905794
SalVentAttn_IPL_5	-2.32023	0.31396	0.831102	0.808279	-0.644379	0.829049	-0.895186	0.825787	0.0577025	0.997473	-0.3996	0.944701
SalVentAttn_Ins_1	2.47312	0.274873	-0.989901	0.781197	1.36395	0.808714	1.92844	0.418437	0.407289	0.968546	1.95876	0.507266
SalVentAttn_Ins_2	1.38735	0.614771	0.552315	0.878494	0.860047	0.829049	1.44285	0.61409	0.989874	0.843032	1.17387	0.745231
SalVentAttn_Ins_3	-1.08865	0.755849	0.0152139	0.990011	-0.843358	0.829049	-0.103256	0.98719	2.38044	0.505325	-1.17097	0.745231
SalVentAttn_Ins_4	-0.676943	0.876377	-0.438879	0.878494	-0.830674	0.829049	0.613252	0.887565	-0.376126	0.968546	0.551768	0.905794
SalVentAttn_Ins_5	1.54247	0.574761	-0.567535	0.878494	0.786731	0.829049	2.03283	0.385206	0.494921	0.968546	1.20361	0.745231
SalVentAttn_PFCl	1.77989	0.459988	-0.0718917	0.97936	-1.97324	0.661607	2.35855	0.385206	1.03837	0.809805	-1.50171	0.669193
SalVentAttn_SPL_1	-0.442424	0.923616	-0.147061	0.957646	0.0253544	0.984707	-0.456508	0.900325	0.223711	0.968872	-0.377531	0.945085
SalVentAttn_SPL_2	1.65066	0.547666	-2.3544	0.32862	0.216196	0.947346	1.21854	0.669519	-2.53556	0.3849	-0.131891	0.967704
SalVentAttn_SPL_3	0.946685	0.810074	1.7652	0.466739	0.122539	0.984707	1.36979	0.636608	1.60271	0.661113	-0.982689	0.799628
SalVentAttn_SPL_4	-0.116482	0.987505	-1.20983	0.7106	-0.296322	0.922971	0.115054	0.98719	0.359404	0.968546	-0.380377	0.945085
SalVentAttn_SPL_5	0.123966	0.987505	-0.721341	0.84117	-1.77212	0.808714	0.862004	0.825787	-0.395964	0.968546	-0.92566	0.835515
SalVentAttn_Temp	1.9135	0.412255	-0.303947	0.916974	0.170377	0.966242	2.1276	0.385206	0.205588	0.968872	-0.245108	0.945085
DorsAttn_IPL_1	-3.17871	0.105072	2.40508	0.32862	-1.91574	0.687066	-2.57838	0.335819	1.7858	0.661113	-2.55402	0.4232
DorsAttn_IPL_2	-1.18844	0.702257	0.414486	0.882007	-1.10046	0.829049	-1.17709	0.69493	1.80506	0.661113	-1.98056	0.507266
DorsAttn_IPS_1	-2.36645	0.313191	-0.298077	0.916974	-1.01739	0.829049	-2.11199	0.385206	-1.03911	0.809805	-0.889908	0.849924
DorsAttn_IPS_2	-1.22964	0.675202	0.77047	0.824747	-0.0612394	0.984707	-1.3554	0.636608	-0.502694	0.968546	-0.278907	0.945085
DorsAttn_PFCd	0.0218622	0.987505	-0.430499	0.878494	-1.08691	0.829049	0.79751	0.851108	-0.0917215	0.983279	-0.744953	0.903123
DorsAttn_PostC_1	-2.00021	0.383727	1.31368	0.7106	-2.35583	0.644225	-1.51379	0.604179	-0.157231	0.968872	-1.84568	0.524499
DorsAttn_PostC_2	-2.16866	0.360061	0.467626	0.878494	-0.996238	0.829049	-0.249057	0.962185	-0.321068	0.968546	-0.963388	0.799628
DorsAttn_PrCd_1	1.16974	0.71145	1.98038	0.407046	-1.23468	0.808714	1.76549	0.511095	0.151654	0.968872	-1.31893	0.714414
DorsAttn_PrCd_2	0.383176	0.941962	-1.97718	0.407046	-0.628823	0.829049	0.358132	0.943395	-2.65175	0.3849	-1.52033	0.662024
DorsAttn_PrCv_1	-0.679954	0.876377	-1.1947	0.7106	0.704062	0.829049	-0.868597	0.825787	-2.56626	0.3849	1.17368	0.745231
DorsAttn_PrCv_2	-0.581035	0.884241	0.229815	0.929926	0.666642	0.829049	0.0962455	0.98719	-1.03931	0.809805	-0.0314959	0.999094
DorsAttn_PrCv_3	0.123254	0.987505	-2.79943	0.177605	1.00978	0.829049	-0.766937	0.852886	-1.61412	0.661113	0.652015	0.905794
DorsAttn_SPL_1	-0.505409	0.912509	0.524082	0.878494	-1.33623	0.808714	-0.688314	0.878078	-0.385315	0.968546	-1.18406	0.745231
DorsAttn_SPL_2	-1.36669	0.615606	1.89355	0.412524	-0.669269	0.829049	-0.485976	0.898092	1.87019	0.661113	-0.698752	0.905794
DorsAttn_SPL_3	-1.13818	0.71145	1.88667	0.412524	-0.247379	0.935647	0.0972166	0.98719	1.45554	0.695789	0.350351	0.945085
DorsAttn_SPL_4	-1.34972	0.623683	0.494096	0.878494	-0.556678	0.862079	-0.272189	0.958043	0.00560482	0.997473	-1.67203	0.609471
DorsAttn_SPL_5	-1.05881	0.755849	1.20163	0.7106	-0.85331	0.829049	-0.932527	0.825787	-0.808516	0.876799	-0.602688	0.905794
DorsAttn_SPL_6	-0.742714	0.876377	0.861801	0.808279	-0.219398	0.947346	-0.539495	0.898092	-0.734864	0.925739	-0.529469	0.905794
DorsAttn_SPL_7	-0.991122	0.776221	1.30728	0.7106	-0.171371	0.966242	-1.49965	0.604179	-0.16834	0.968872	-1.00785	0.799628
DorsAttn_TempOcc_1	0.0570852	0.987505	-1.08989	0.740097	0.260322	0.934975	0.513905	0.898092	-0.142788	0.968872	-0.473239	0.908944
DorsAttn_TempOcc_2	0.0263634	0.987505	0.620048	0.878494	1.89726	0.687066	0.0389253	0.992862	0.498774	0.968546	0.872106	0.860295
DorsAttn_TempOcc_3	-1.25047	0.675202	0.456526	0.878494	-1.00704	0.829049	-1.09527	0.740416	0.54657	0.962728	-0.508891	0.905794
DorsAttn_TempOcc_4	-2.81164	0.146665	-0.133362	0.957646	-0.345001	0.916188	-2.58108	0.335819	0.469883	0.968546	-0.503286	0.905794
DorsAttn_TempOcc_5	-1.60012	0.560013	-0.709527	0.84663	-1.29968	0.808714	-0.779871	0.852886	-1.04214	0.809805	-1.8471	0.524499
DorsAttn_TempOcc_6	-1.59222	0.560013	-1.7359	0.466739	-0.598147	0.829049	-2.08136	0.385206	-1.67845	0.661113	-0.738472	0.903123
DorsAttn_TempOcc_7	-1.67724	0.538026	0.335547	0.910445	-0.366357	0.909195	-1.62877	0.565663	0.422534	0.968546	-0.175653	0.956268
SomMot_1	-0.107544	0.987505	0.645934	0.878494	-0.430817	0.877365	-0.358136	0.943395	1.18831	0.808895	-0.240099	0.945085
SomMot_10	-0.200996	0.987505	0.21184	0.929969	0.596213	0.829049	-0.0621682	0.98719	-0.880732	0.876799	0.746054	0.903123
SomMot_11	0.0310868	0.987505	1.45171	0.655462	1.25141	0.808714	0.559493	0.898092	-0.552071	0.962728	1.80481	0.525175
SomMot_12	-1.43821	0.580899	0.573588	0.878494	1.21435	0.808714	-0.956068	0.825787	0.582887	0.949571	0.999534	0.799628
SomMot_13	-1.64169	0.547666	0.438471	0.878494	1.36824	0.808714	-1.3002	0.636608	0.749379	0.925739	0.968584	0.799628
SomMot_14	0.0945928	0.987505	0.476422	0.878494	-0.820598	0.829049	0.544972	0.898092	1.1318	0.808895	-0.0402613	0.999094
SomMot_15	-0.131858	0.987505	2.48275	0.32862	0.462242	0.867228	-1.04225	0.783757	1.47227	0.695789	0.262855	0.945085
SomMot_16	-4.09761	0.00981994	0.828292	0.808279	-0.308054	0.922971	-1.8276	0.487419	0.228819	0.968872	-0.00629605	0.999094
SomMot_17	-0.143491	0.987505	0.81363	0.808279	2.31261	0.644225	-0.461449	0.900325	0.693759	0.927701	1.42176	0.694516
SomMot_18	-1.31565	0.636361	1.94812	0.412524	-2.13905	0.644225	0.105874	0.98719	0.34522	0.968546	-1.48543	0.669848
SomMot_19	1.14994	0.71145	-0.498455	0.878494	0.915784	0.829049	1.18899	0.691286	0.374404	0.968546	0.411981	0.938676
SomMot_2	-1.31057	0.636361	2.23978	0.340908	-0.728992	0.829049	-0.331377	0.943395	1.3724	0.699803	-0.717113	0.905794
SomMot_20	0.749763	0.876377	-0.690593	0.859929	0.331896	0.919397	-0.197743	0.974949	0.966404	0.852329	0.333148	0.945085
SomMot_21	-1.46662	0.574761	-0.824361	0.808279	-0.544059	0.862079	-0.292979	0.950205	-1.3585	0.699803	-0.553996	0.905794
SomMot_22	0.68798	0.876377	-0.432535	0.878494	0.244347	0.935647	0.152023	0.98719	0.267286	0.968546	-1.56033	0.64868
SomMot_23	0.704255	0.876377	-1.00775	0.781197	2.41283	0.644225	-0.219105	0.972544	0.488639	0.968546	1.05159	0.799628
SomMot_24	-2.27806	0.31396	0.776643	0.824747	-1.29673	0.808714	0.0981187	0.98719	-0.951779	0.852329	-1.14233	0.769375
SomMot_25	-0.652569	0.876377	-3.44472	0.0453977	0.655162	0.829049	0.278692	0.957795	-1.73476	0.661113	-0.115196	0.971485
SomMot_26	1.46447	0.574761	-2.18529	0.34672	2.17798	0.644225	0.337327	0.943395	0.359821	0.968546	0.148965	0.958309
SomMot_27	2.27178	0.31396	-1.14802	0.734454	0.617415	0.829049	1.63862	0.565663	-0.421485	0.968546	0.0470885	0.999094
SomMot_28	-0.0111208	0.991132	-4.39215	0.0027712	0.905253	0.829049	-0.059652	0.98719	-2.23295	0.578182	0.149196	0.958309
SomMot_3	0.439657	0.923616	-0.251181	0.92159	0.826229	0.829049	-1.22982	0.669519	0.285184	0.968546	2.13821	0.475377
SomMot_4	1.20203	0.696828	-0.219222	0.929969	0.488332	0.865024	-0.10628	0.98719	0.446158	0.968546	0.299624	0.945085
SomMot_5	0.195017	0.987505	-0.0607175	0.97936	0.629667	0.829049	0.211214	0.974048	0.178632	0.968872	0.558955	0.905794
SomMot_6	0.427523	0.9266	-0.365246	0.899485	1.58033	0.808714	0.130522	0.98719	0.202784	0.968872	0.990904	0.799628
SomMot_7	0.174641	0.987505	-0.0390471	0.981736	1.44083	0.808714	-0.0632081	0.98719	0.666669	0.929073	0.97031	0.799628
SomMot_8	0.0584542	0.987505	-2.82497	0.177605	0.887028	0.829049	-1.05181	0.782459	-1.07303	0.809805	0.196536	0.948623
SomMot_9	-1.51805	0.574761	2.24506	0.340908	-0.0455013	0.984707	0.444154	0.906392	0.342864	0.968546	0.654093	0.905794
SomMot_Ins_1	-2.22627	0.330817	-1.14355	0.734454	-0.0721021	0.984707	-0.655501	0.883557	2.00497	0.661113	-0.599058	0.905794
SomMot_Ins_2	-0.0679027	0.987505	-0.157998	0.957646	-0.600242	0.829049	0.940315	0.825787	-0.00316923	0.997473	-0.265391	0.945085
SomMot_Ins_3	1.77889	0.459988	-0.911019	0.799888	-0.800389	0.829049	1.64583	0.565663	-0.574214	0.951421	0.275864	0.945085
SomMot_ParOper_1	0.481861	0.913	-0.265986	0.92159	0.713619	0.829049	-0.316183	0.943395	0.934918	0.854406	0.274033	0.945085
SomMot_ParOper_2	0.0798633	0.987505	-0.942663	0.796169	-0.186534	0.962831	0.253749	0.962185	0.85639	0.876799	0.15866	0.958309
SomMot_ParOper_3	0.688946	0.876377	-0.658683	0.878494	0.884795	0.829049	0.0369293	0.992862	0.850698	0.876799	0.621405	0.905794
SomMot_ParOper_4	0.125985	0.987505	0.256246	0.92159	-1.52985	0.808714	-0.0594256	0.98719	1.51669	0.695789	-1.8555	0.524499
SomMot_ST_1	2.05863	0.383727	-1.26545	0.7106	1.34147	0.808714	2.67251	0.335819	0.98614	0.843032	0.235478	0.945085
SomMot_ST_2	1.71095	0.516143	-0.985355	0.781197	0.689024	0.829049	2.05142	0.385206	1.13048	0.808895	0.0522035	0.999094
SomMot_ST_3	0.608189	0.876377	-0.891394	0.799888	-1.2519	0.808714	0.623038	0.887565	-0.717105	0.927701	-0.793559	0.882164
SomMot_ST_4	1.23544	0.675202	-2.33963	0.32862	0.987465	0.829049	0.771593	0.852886	-0.146143	0.968872	-0.214116	0.945125
SomMot_ST_5	0.646771	0.876377	-1.70591	0.466739	-0.201691	0.954824	0.903453	0.825787	-0.839763	0.876799	0.835591	0.860295
Vis_ExStrInf_1	-0.495458	0.912509	0.513038	0.878494	-1.10579	0.829049	-1.14981	0.71658	0.381927	0.968546	0.976806	0.799628
Vis_ExStrInf_2	-2.10737	0.379565	-0.14605	0.957646	1.23877	0.808714	-2.15724	0.385206	-1.36797	0.699803	1.57638	0.64868
Vis_ExStrInf_3	-0.722361	0.876377	0.493001	0.878494	2.00772	0.661607	-1.96574	0.399298	0.405847	0.968546	2.34691	0.468285
Vis_ExStrSup_1	-0.397593	0.933931	1.3861	0.709696	1.03113	0.829049	-0.747379	0.858878	0.601089	0.944945	1.34257	0.714414
Vis_ExStrSup_2	-0.0849756	0.987505	2.41851	0.32862	1.57655	0.808714	0.489737	0.898092	3.07031	0.294685	1.39652	0.694516
Vis_ExStrSup_3	-0.127992	0.987505	2.05412	0.407046	0.858852	0.829049	0.339668	0.943395	0.0146761	0.997473	0.632817	0.905794
Vis_ExStrSup_4	-1.03228	0.755849	1.07761	0.741467	-0.472396	0.866539	-1.49204	0.604179	0.135122	0.96977	1.70373	0.593909
Vis_ExStr_1	0.553069	0.899965	0.110433	0.960119	1.40172	0.808714	-0.834116	0.825787	-1.27448	0.738616	1.00879	0.799628
Vis_ExStr_10	-0.264571	0.987505	-0.0880224	0.973713	-0.384387	0.902292	-0.483923	0.898092	0.257674	0.968872	1.20262	0.745231
Vis_ExStr_11	-0.870339	0.859742	-1.90798	0.412524	-1.03313	0.829049	-0.83769	0.825787	-2.04189	0.661113	-0.494388	0.906951
Vis_ExStr_12	-1.04272	0.755849	-1.97502	0.407046	-0.513607	0.862079	-0.710393	0.876715	-1.43105	0.695789	-0.515344	0.905794
Vis_ExStr_13	0.495818	0.912509	-1.26274	0.7106	0.657218	0.829049	-0.611118	0.887565	-2.28474	0.569232	2.5017	0.4232
Vis_ExStr_14	0.813116	0.876377	0.429637	0.878494	-0.13571	0.984707	0.344467	0.943395	0.734726	0.925739	-0.0408692	0.999094
Vis_ExStr_2	-0.687959	0.876377	-0.755834	0.824747	0.779712	0.829049	-0.688104	0.878078	-0.992475	0.843032	1.54403	0.64868
Vis_ExStr_3	0.782798	0.876377	0.97107	0.781197	1.11708	0.829049	0.0174769	0.992862	0.612829	0.939624	3.30906	0.201476
Vis_ExStr_4	0.12854	0.987505	-0.431412	0.878494	1.59724	0.808714	-0.899455	0.825787	-0.805752	0.876799	1.55248	0.64868
Vis_ExStr_5	0.632599	0.876377	0.286209	0.916974	-0.489598	0.865024	0.0264655	0.992862	-0.299029	0.968546	1.07656	0.799628
Vis_ExStr_6	0.834165	0.876377	-1.28717	0.7106	-0.611616	0.829049	0.889024	0.825787	-0.634374	0.929073	0.0167652	0.999094
Vis_ExStr_7	-0.20651	0.987505	-0.886222	0.799888	-0.0307656	0.984707	0.00848438	0.993234	0.220283	0.968872	1.79354	0.525175
Vis_ExStr_8	-0.0373821	0.987505	-1.21699	0.7106	0.757458	0.829049	-0.663732	0.883557	-0.330527	0.968546	2.13496	0.475377
Vis_ExStr_9	0.10425	0.987505	0.494398	0.878494	0.389372	0.902292	-1.31409	0.636608	-0.69414	0.927701	2.74864	0.4232
Vis_PHC_1	-0.745013	0.876377	-0.492816	0.878494	-0.124975	0.984707	-1.10331	0.740416	-0.160422	0.968872	0.22481	0.945085
Vis_PHC_2	-0.828225	0.876377	-1.99517	0.407046	-0.453465	0.867228	-0.491036	0.898092	-0.506414	0.968546	0.365328	0.945085
Vis_Striate_1	-1.14325	0.71145	0.830902	0.808279	-0.31568	0.922971	-1.26724	0.652989	-0.688171	0.927701	0.501944	0.905794
Vis_Striate_2	-0.590769	0.881221	1.67949	0.468576	-1.28213	0.808714	-0.17974	0.985555	-1.06383	0.809805	0.229416	0.945085
Vis_Striate_3	0.203559	0.987505	0.532913	0.878494	-1.96826	0.661607	-0.164508	0.98719	-1.67849	0.661113	0.480327	0.908225
Note: A positive Student’s t indicates a higher asymmetry index in the SZ group compared to the HC group.
